# Supplementary material for: New Bacteriophages with Podoviridal Morphotypes Active against Yersinia pestis: Characterization and Application Potential
Source: Viruses. 2023 Jun 30;15(7):1484. doi: 10.3390/v15071484 (PMC10385128; doi:10.3390/v15071484)
Supplement: Supplementary file 1 [file viruses-15-01484-s001.zip]

Archive with 1 entries (1 files):
- viruses-2404729-supplementary.xlsx
